# Supplementary material for: Association of the Dietary Inflammatory Index with Depressive Symptoms among Pre- and Post-Menopausal Women: Findings from the National Health and Nutrition Examination Survey (NHANES) 2005–2010
Source: Nutrients. 2022 May 9;14(9):1980. doi: 10.3390/nu14091980 (PMC9105364; doi:10.3390/nu14091980)
Supplement: Supplementary file 1 [file nutrients-14-01980-s001.zip]

Archive with 1 entries (1 files):
- nutrients-1651031-supplementary.pdf
